# Supplementary material for: A Randomized Controlled Dietary Intervention Improved the Serum Lipid Signature towards a Less Atherogenic Profile in Patients with Rheumatoid Arthritis
Source: Metabolites. 2021 Sep 17;11(9):632. doi: 10.3390/metabo11090632 (PMC8472309; doi:10.3390/metabo11090632)
Supplement: Supplementary file 1 [file metabolites-11-00632-s001.zip]

Archive with 1 entries (1 files):
- metabolites-1375887-supplementary.pdf
